# Supplementary material for: Prospective Evaluation of Ocular Anterior Segment Morphology Changes in the Steep Trendelenburg Position During Robotic-Assisted Laparoscopic Prostatectomy
Source: J Clin Med. 2026 Jan 16;15(2):731. doi: 10.3390/jcm15020731 (PMC12841824; doi:10.3390/jcm15020731)
Supplement: Supplementary file 1 [file jcm-15-00731-s001.zip]

Archive with 1 entries (1 files):
- jcm-4098255-supplementary.pdf
